# Supplementary material for: Diverting the Flux of the JA Pathway in Nicotiana attenuata Compromises the Plant's Defense Metabolism and Fitness in Nature and Glasshouse
Source: PLoS One. 2011 Oct 10;6(10):e25925. doi: 10.1371/journal.pone.0025925 (PMC3189938; doi:10.1371/journal.pone.0025925)
Supplement: File S1 — Differentially regulated and annotated m/z features revealed by metabolomics analysis of field-grown 35S- jmt -1 plants. (XLS) [file pone.0025925.s009.xls]

## Sheet: SAM and Delta Table
Delta table obtained from the SAM analysis
Delta	Median false	90th %ile false	# sig. m/z features	FDR(%) Median	FDR(%) 90th %ile
0	706.285	881.728	1719	41.087	51.293		SAM filtering of differentially regulated m/z signals in field grown 35S-jmt plants after W+OS-elicitation SAM from TMEV 4.6.2 was used to pick out significant m/z features based on differential expression between sets of samples from 35S-jmt and EV field grown plants. SAM gives estimates of the False Discovery Rate (FDR), which is the proportion of features likely to have been identified by chan…
0.093	652.975	841.111	1675	38.984	50.216
0.185	590.357	778.493	1613	36.6	48.264
0.278	552.279	733.363	1578	34.999	46.474
0.371	489.379	683.72	1494	32.756	45.764
0.463	463.147	652.693	1463	31.657	44.613
0.556	447.069	632.948	1420	31.484	44.574
0.648	361.04	551.15	1300	27.772	42.396
0.741	250.19	442.838	1139	21.966	38.88
0.833	171.776	361.04	1009	17.024	35.782
0.926	112.825	271.908	887	12.72	30.655
1.018	77.003	208.162	808	9.53	25.763
1.111	53.874	164.725	718	7.503	22.942
1.204	39.207	123.543	655	5.986	18.862
1.296	27.078	102.107	593	4.566	17.219
1.389	20.873	82.926	542	3.851	15.3
1.481	13.821	58.105	464	2.979	12.523
1.574	9.872	46.822	412	2.396	11.365
1.666	7.898	38.925	378	2.089	10.298
1.759	6.205	28.77	339	1.83	8.487
1.851	4.795	22.565	303	1.583	7.447
1.944	3.385	18.616	266	1.272	6.999
2.037	2.257	12.411	235	0.96	5.281
2.129	2.257	10.718	220	1.026	4.872
2.222	1.692	8.462	207	0.818	4.088
2.314	1.692	7.898	191	0.886	4.135
2.407	1.128	6.77	181	0.623	3.74
2.499	0.564	5.641	167	0.338	3.378
2.592	0.564	5.641	157	0.359	3.593
2.684	0.564	4.513	127	0.444	3.554
2.777	0.564	3.949	117	0.482	3.375
2.87	0.564	3.385	107	0.527	3.163
2.962	0.564	3.385	99	0.57	3.419
3.055	0.282	2.821	88	0.321	3.205
3.147	0	2.257	81	0	2.786
3.24	0	2.257	75	0	3.009
3.332	0	1.692	70	0	2.418
3.425	0	1.692	64	0	2.644
3.517	0	1.692	64	0	2.644
3.61	0	1.128	57	0	1.979
3.702	0	1.128	53	0	2.129
3.795	0	1.128	51	0	2.212
3.888	0	1.128	49	0	2.303
3.98	0	1.128	45	0	2.507
4.073	0	0.564	42	0	1.343
4.165	0	0.564	38	0	1.485
4.258	0	0.564	37	0	1.525
4.35	0	0.564	37	0	1.525
4.443	0	0.564	37	0	1.525
4.535	0	0.564	37	0	1.525
4.628	0	0.564	37	0	1.525
4.721	0	0.564	37	0	1.525
4.813	0	0.564	36	0	1.567
4.906	0	0.564	36	0	1.567
4.998	0	0.564	36	0	1.567
5.091	0	0.564	35	0	1.612
5.183	0	0.564	35	0	1.612
5.276	0	0.564	34	0	1.659
5.368	0	0.564	33	0	1.709
5.461	0	0.564	33	0	1.709
5.554	0	0.564	31	0	1.82
5.646	0	0	30	0	0
5.739	0	0	29	0	0
5.831	0	0	29	0	0
5.924	0	0	29	0	0
6.016	0	0	29	0	0
6.109	0	0	28	0	0
6.201	0	0	28	0	0
6.294	0	0	27	0	0
6.387	0	0	27	0	0
6.479	0	0	27	0	0
6.572	0	0	27	0	0
6.664	0	0	27	0	0
6.757	0	0	27	0	0
6.849	0	0	27	0	0
6.942	0	0	26	0	0
7.034	0	0	25	0	0
7.127	0	0	25	0	0
7.22	0	0	25	0	0
7.312	0	0	25	0	0
7.405	0	0	25	0	0
7.497	0	0	25	0	0
7.59	0	0	25	0	0
7.682	0	0	25	0	0
7.775	0	0	25	0	0
7.867	0	0	25	0	0
7.96	0	0	25	0	0
8.053	0	0	25	0	0
8.145	0	0	25	0	0
8.238	0	0	25	0	0
8.33	0	0	25	0	0
8.423	0	0	25	0	0
8.515	0	0	25	0	0
8.608	0	0	25	0	0
8.7	0	0	25	0	0
8.793	0	0	25	0	0
8.885	0	0	25	0	0
8.978	0	0	25	0	0
9.071	0	0	25	0	0
9.163	0	0	25	0	0
9.256	0	0	25	0	0
9.348	0	0	25	0	0
9.441	0	0	25	0	0
9.533	0	0	25	0	0
9.626	0	0	25	0	0
9.718	0	0	25	0	0
9.811	0	0	25	0	0
9.904	0	0	25	0	0
9.996	0	0	25	0	0
10.089	0	0	25	0	0
10.181	0	0	25	0	0
10.274	0	0	25	0	0
10.366	0	0	25	0	0
10.459	0	0	24	0	0
10.551	0	0	23	0	0
10.644	0	0	22	0	0
10.737	0	0	22	0	0
10.829	0	0	22	0	0
10.922	0	0	22	0	0
11.014	0	0	22	0	0
11.107	0	0	22	0	0
11.199	0	0	22	0	0
11.292	0	0	22	0	0
11.384	0	0	22	0	0
11.477	0	0	22	0	0
11.57	0	0	21	0	0
11.662	0	0	21	0	0
11.755	0	0	21	0	0
11.847	0	0	21	0	0
11.94	0	0	21	0	0
12.032	0	0	21	0	0
12.125	0	0	21	0	0
12.217	0	0	21	0	0
12.31	0	0	21	0	0
12.403	0	0	21	0	0
12.495	0	0	21	0	0
12.588	0	0	21	0	0
12.68	0	0	21	0	0
12.773	0	0	21	0	0
12.865	0	0	21	0	0
12.958	0	0	21	0	0
13.05	0	0	21	0	0
13.143	0	0	21	0	0
13.235	0	0	21	0	0
13.328	0	0	21	0	0
13.421	0	0	21	0	0
13.513	0	0	21	0	0
13.606	0	0	21	0	0
13.698	0	0	21	0	0
13.791	0	0	21	0	0
13.883	0	0	21	0	0
13.976	0	0	21	0	0
14.068	0	0	21	0	0
14.161	0	0	20	0	0
14.254	0	0	20	0	0
14.346	0	0	20	0	0
14.439	0	0	20	0	0
14.531	0	0	20	0	0
14.624	0	0	20	0	0
14.716	0	0	20	0	0
14.809	0	0	20	0	0
14.901	0	0	20	0	0
14.994	0	0	20	0	0
15.087	0	0	20	0	0
15.179	0	0	20	0	0
15.272	0	0	20	0	0
15.364	0	0	20	0	0
15.457	0	0	20	0	0
15.549	0	0	20	0	0
15.642	0	0	20	0	0
15.734	0	0	20	0	0
15.827	0	0	20	0	0
15.92	0	0	20	0	0
16.012	0	0	20	0	0
16.105	0	0	20	0	0
16.197	0	0	20	0	0
16.29	0	0	20	0	0
16.382	0	0	20	0	0
16.475	0	0	20	0	0
16.567	0	0	20	0	0
16.66	0	0	20	0	0
16.753	0	0	20	0	0
16.845	0	0	20	0	0
16.938	0	0	20	0	0
17.03	0	0	20	0	0
17.123	0	0	20	0	0
17.215	0	0	20	0	0
17.308	0	0	20	0	0
17.4	0	0	20	0	0
17.493	0	0	20	0	0
17.586	0	0	20	0	0
17.678	0	0	20	0	0
17.771	0	0	20	0	0
17.863	0	0	20	0	0
17.956	0	0	20	0	0
18.048	0	0	20	0	0
18.141	0	0	20	0	0
18.233	0	0	20	0	0
18.326	0	0	19	0	0
18.418	0	0	19	0	0
18.511	0	0	18	0	0
18.604	0	0	18	0	0
18.696	0	0	18	0	0
18.789	0	0	18	0	0
18.881	0	0	18	0	0
18.974	0	0	18	0	0
19.066	0	0	18	0	0
19.159	0	0	18	0	0
19.251	0	0	18	0	0
19.344	0	0	18	0	0
19.437	0	0	18	0	0
19.529	0	0	17	0	0
19.622	0	0	17	0	0
19.714	0	0	17	0	0
19.807	0	0	17	0	0
19.899	0	0	16	0	0
19.992	0	0	16	0	0
20.084	0	0	16	0	0
20.177	0	0	16	0	0
20.27	0	0	16	0	0
20.362	0	0	16	0	0
20.455	0	0	16	0	0
20.547	0	0	15	0	0
20.64	0	0	15	0	0
20.732	0	0	15	0	0
20.825	0	0	15	0	0
20.917	0	0	15	0	0
21.01	0	0	15	0	0
21.103	0	0	14	0	0
21.195	0	0	14	0	0
21.288	0	0	11	0	0
21.38	0	0	11	0	0
21.473	0	0	11	0	0
21.565	0	0	11	0	0
21.658	0	0	11	0	0
21.75	0	0	11	0	0
21.843	0	0	11	0	0
21.936	0	0	11	0	0
22.028	0	0	11	0	0
22.121	0	0	11	0	0
22.213	0	0	11	0	0
22.306	0	0	11	0	0
22.398	0	0	11	0	0
22.491	0	0	11	0	0
22.583	0	0	11	0	0
22.676	0	0	11	0	0
22.768	0	0	11	0	0
22.861	0	0	11	0	0
22.954	0	0	11	0	0
23.046	0	0	11	0	0
23.139	0	0	11	0	0
23.231	0	0	11	0	0
23.324	0	0	11	0	0
23.416	0	0	11	0	0
23.509	0	0	11	0	0
23.601	0	0	11	0	0
23.694	0	0	11	0	0
23.787	0	0	11	0	0
23.879	0	0	11	0	0
23.972	0	0	11	0	0
24.064	0	0	11	0	0
24.157	0	0	11	0	0
24.249	0	0	11	0	0
24.342	0	0	10	0	0
24.434	0	0	10	0	0
24.527	0	0	9	0	0
24.62	0	0	9	0	0
24.712	0	0	9	0	0
24.805	0	0	9	0	0
24.897	0	0	9	0	0
24.99	0	0	9	0	0
25.082	0	0	9	0	0
25.175	0	0	9	0	0
25.267	0	0	9	0	0
25.36	0	0	9	0	0
25.453	0	0	9	0	0
25.545	0	0	9	0	0
25.638	0	0	9	0	0
25.73	0	0	9	0	0
25.823	0	0	9	0	0
25.915	0	0	9	0	0
26.008	0	0	9	0	0
26.1	0	0	9	0	0
26.193	0	0	9	0	0
26.286	0	0	9	0	0
26.378	0	0	9	0	0
26.471	0	0	9	0	0
26.563	0	0	9	0	0
26.656	0	0	9	0	0
26.748	0	0	9	0	0
26.841	0	0	9	0	0
26.933	0	0	9	0	0
27.026	0	0	8	0	0
27.119	0	0	8	0	0
27.211	0	0	8	0	0
27.304	0	0	8	0	0
27.396	0	0	8	0	0
27.489	0	0	8	0	0
27.581	0	0	8	0	0
27.674	0	0	8	0	0
27.766	0	0	8	0	0
27.859	0	0	8	0	0
27.951	0	0	8	0	0
28.044	0	0	8	0	0
28.137	0	0	8	0	0
28.229	0	0	8	0	0
28.322	0	0	8	0	0
28.414	0	0	8	0	0
28.507	0	0	8	0	0
28.599	0	0	7	0	0
28.692	0	0	7	0	0
28.784	0	0	7	0	0
28.877	0	0	7	0	0
28.97	0	0	7	0	0
29.062	0	0	7	0	0
29.155	0	0	7	0	0
29.247	0	0	7	0	0
29.34	0	0	7	0	0
29.432	0	0	7	0	0
29.525	0	0	7	0	0
29.617	0	0	7	0	0
29.71	0	0	7	0	0
29.803	0	0	7	0	0
29.895	0	0	7	0	0
29.988	0	0	7	0	0
30.08	0	0	7	0	0
30.173	0	0	7	0	0
30.265	0	0	7	0	0
30.358	0	0	7	0	0
30.45	0	0	7	0	0
30.543	0	0	7	0	0
30.636	0	0	7	0	0
30.728	0	0	7	0	0
30.821	0	0	7	0	0
30.913	0	0	7	0	0
31.006	0	0	7	0	0
31.098	0	0	7	0	0
31.191	0	0	7	0	0
31.283	0	0	7	0	0
31.376	0	0	7	0	0
31.469	0	0	6	0	0
31.561	0	0	6	0	0
31.654	0	0	6	0	0
31.746	0	0	6	0	0
31.839	0	0	6	0	0
31.931	0	0	6	0	0
32.024	0	0	6	0	0
32.116	0	0	6	0	0
32.209	0	0	6	0	0
32.301	0	0	6	0	0
32.394	0	0	6	0	0
32.487	0	0	6	0	0
32.579	0	0	6	0	0
32.672	0	0	6	0	0
32.764	0	0	6	0	0
32.857	0	0	6	0	0
32.949	0	0	6	0	0
33.042	0	0	6	0	0
33.134	0	0	6	0	0
33.227	0	0	6	0	0
33.32	0	0	6	0	0
33.412	0	0	6	0	0
33.505	0	0	6	0	0
33.597	0	0	6	0	0
33.69	0	0	6	0	0
33.782	0	0	6	0	0
33.875	0	0	6	0	0
33.967	0	0	6	0	0
34.06	0	0	6	0	0
34.153	0	0	5	0	0
34.245	0	0	5	0	0
34.338	0	0	5	0	0
34.43	0	0	5	0	0
34.523	0	0	5	0	0
34.615	0	0	5	0	0
34.708	0	0	5	0	0
34.8	0	0	5	0	0
34.893	0	0	5	0	0
34.986	0	0	5	0	0
35.078	0	0	5	0	0
35.171	0	0	5	0	0
35.263	0	0	5	0	0
35.356	0	0	5	0	0
35.448	0	0	4	0	0
35.541	0	0	4	0	0
35.633	0	0	4	0	0
35.726	0	0	4	0	0
35.819	0	0	4	0	0
35.911	0	0	4	0	0
36.004	0	0	4	0	0
36.096	0	0	4	0	0
36.189	0	0	4	0	0
36.281	0	0	4	0	0
36.374	0	0	4	0	0
36.466	0	0	4	0	0
36.559	0	0	4	0	0
36.652	0	0	4	0	0
36.744	0	0	4	0	0
36.837	0	0	4	0	0
36.929	0	0	4	0	0
37.022	0	0	4	0	0
37.114	0	0	4	0	0
37.207	0	0	4	0	0
37.299	0	0	4	0	0
37.392	0	0	4	0	0
37.484	0	0	4	0	0
37.577	0	0	4	0	0
37.67	0	0	4	0	0
37.762	0	0	4	0	0
37.855	0	0	4	0	0
37.947	0	0	4	0	0
38.04	0	0	4	0	0
38.132	0	0	4	0	0
38.225	0	0	4	0	0
38.317	0	0	4	0	0
38.41	0	0	4	0	0
38.503	0	0	4	0	0
38.595	0	0	4	0	0
38.688	0	0	4	0	0
38.78	0	0	4	0	0
38.873	0	0	4	0	0
38.965	0	0	4	0	0
39.058	0	0	4	0	0
39.15	0	0	4	0	0
39.243	0	0	4	0	0
39.336	0	0	4	0	0
39.428	0	0	4	0	0
39.521	0	0	4	0	0
39.613	0	0	4	0	0
39.706	0	0	4	0	0
39.798	0	0	4	0	0
39.891	0	0	4	0	0
39.983	0	0	3	0	0
40.076	0	0	3	0	0
40.169	0	0	3	0	0
40.261	0	0	3	0	0
40.354	0	0	3	0	0
40.446	0	0	3	0	0
40.539	0	0	3	0	0
40.631	0	0	3	0	0
40.724	0	0	3	0	0
40.816	0	0	3	0	0
40.909	0	0	3	0	0
41.002	0	0	3	0	0
41.094	0	0	3	0	0
41.187	0	0	3	0	0
41.279	0	0	3	0	0
41.372	0	0	3	0	0
41.464	0	0	3	0	0
41.557	0	0	3	0	0
41.649	0	0	3	0	0
41.742	0	0	3	0	0
41.834	0	0	3	0	0
41.927	0	0	3	0	0
42.02	0	0	3	0	0
42.112	0	0	3	0	0
42.205	0	0	3	0	0
42.297	0	0	3	0	0
42.39	0	0	3	0	0
42.482	0	0	3	0	0
42.575	0	0	3	0	0
42.667	0	0	3	0	0
42.76	0	0	3	0	0
42.853	0	0	3	0	0
42.945	0	0	3	0	0
43.038	0	0	3	0	0
43.13	0	0	3	0	0
43.223	0	0	3	0	0
43.315	0	0	3	0	0
43.408	0	0	3	0	0
43.5	0	0	2	0	0
43.593	0	0	2	0	0
43.686	0	0	2	0	0
43.778	0	0	2	0	0
43.871	0	0	2	0	0
43.963	0	0	2	0	0
44.056	0	0	2	0	0
44.148	0	0	2	0	0
44.241	0	0	2	0	0
44.333	0	0	2	0	0
44.426	0	0	2	0	0
44.519	0	0	2	0	0
44.611	0	0	2	0	0
44.704	0	0	2	0	0
44.796	0	0	2	0	0
44.889	0	0	2	0	0
44.981	0	0	2	0	0
45.074	0	0	2	0	0
45.166	0	0	2	0	0
45.259	0	0	2	0	0
45.352	0	0	2	0	0
45.444	0	0	2	0	0
45.537	0	0	2	0	0
45.629	0	0	2	0	0
45.722	0	0	2	0	0
45.814	0	0	2	0	0
45.907	0	0	2	0	0
45.999	0	0	2	0	0
46.092	0	0	2	0	0
46.184	0	0	2	0	0
46.277	0	0	2	0	0
46.37	0	0	2	0	0
46.462	0	0	2	0	0
46.555	0	0	2	0	0
46.647	0	0	2	0	0
46.74	0	0	2	0	0
46.832	0	0	2	0	0
46.925	0	0	2	0	0
47.017	0	0	2	0	0
47.11	0	0	2	0	0
47.203	0	0	2	0	0
47.295	0	0	2	0	0
47.388	0	0	2	0	0
47.48	0	0	2	0	0
47.573	0	0	2	0	0
47.665	0	0	2	0	0
47.758	0	0	2	0	0
47.85	0	0	2	0	0
47.943	0	0	2	0	0
48.036	0	0	2	0	0
48.128	0	0	2	0	0
48.221	0	0	2	0	0
48.313	0	0	2	0	0
48.406	0	0	2	0	0
48.498	0	0	2	0	0
48.591	0	0	2	0	0
48.683	0	0	2	0	0
48.776	0	0	2	0	0
48.869	0	0	2	0	0
48.961	0	0	2	0	0
49.054	0	0	2	0	0
49.146	0	0	2	0	0
49.239	0	0	2	0	0
49.331	0	0	2	0	0
49.424	0	0	2	0	0
49.516	0	0	2	0	0
49.609	0	0	2	0	0
49.702	0	0	2	0	0
49.794	0	0	2	0	0
49.887	0	0	2	0	0
49.979	0	0	2	0	0
50.072	0	0	2	0	0
50.164	0	0	2	0	0
50.257	0	0	2	0	0
50.349	0	0	2	0	0
50.442	0	0	2	0	0
50.535	0	0	2	0	0
50.627	0	0	2	0	0
50.72	0	0	2	0	0
50.812	0	0	2	0	0
50.905	0	0	2	0	0
50.997	0	0	2	0	0
51.09	0	0	2	0	0
51.182	0	0	2	0	0
51.275	0	0	2	0	0
51.367	0	0	2	0	0
51.46	0	0	2	0	0
51.553	0	0	2	0	0
51.645	0	0	2	0	0
51.738	0	0	2	0	0
51.83	0	0	2	0	0
51.923	0	0	2	0	0
52.015	0	0	2	0	0
52.108	0	0	2	0	0
52.2	0	0	2	0	0
52.293	0	0	2	0	0
52.386	0	0	2	0	0
52.478	0	0	2	0	0
52.571	0	0	2	0	0
52.663	0	0	2	0	0
52.756	0	0	2	0	0
52.848	0	0	2	0	0
52.941	0	0	2	0	0
53.033	0	0	2	0	0
53.126	0	0	2	0	0
53.219	0	0	2	0	0
53.311	0	0	2	0	0
53.404	0	0	2	0	0
53.496	0	0	2	0	0
53.589	0	0	2	0	0
53.681	0	0	2	0	0
53.774	0	0	2	0	0
53.866	0	0	2	0	0
53.959	0	0	2	0	0
54.052	0	0	2	0	0
54.144	0	0	2	0	0
54.237	0	0	2	0	0
54.329	0	0	2	0	0
54.422	0	0	2	0	0
54.514	0	0	2	0	0
54.607	0	0	2	0	0
54.699	0	0	2	0	0
54.792	0	0	2	0	0
54.885	0	0	2	0	0
54.977	0	0	2	0	0
55.07	0	0	2	0	0
55.162	0	0	2	0	0
55.255	0	0	2	0	0
55.347	0	0	2	0	0
55.44	0	0	2	0	0
55.532	0	0	2	0	0
55.625	0	0	2	0	0
55.717	0	0	2	0	0
55.81	0	0	2	0	0
55.903	0	0	2	0	0
55.995	0	0	2	0	0
56.088	0	0	2	0	0
56.18	0	0	2	0	0
56.273	0	0	2	0	0
56.365	0	0	2	0	0
56.458	0	0	2	0	0
56.55	0	0	2	0	0
56.643	0	0	2	0	0
56.736	0	0	2	0	0
56.828	0	0	2	0	0
56.921	0	0	2	0	0
57.013	0	0	2	0	0
57.106	0	0	2	0	0
57.198	0	0	2	0	0
57.291	0	0	2	0	0
57.383	0	0	2	0	0
57.476	0	0	2	0	0
57.569	0	0	2	0	0
57.661	0	0	2	0	0
57.754	0	0	2	0	0
57.846	0	0	2	0	0
57.939	0	0	2	0	0
58.031	0	0	2	0	0
58.124	0	0	2	0	0
58.216	0	0	2	0	0
58.309	0	0	2	0	0
58.402	0	0	2	0	0
58.494	0	0	2	0	0
58.587	0	0	2	0	0
58.679	0	0	2	0	0
58.772	0	0	2	0	0
58.864	0	0	2	0	0
58.957	0	0	2	0	0
59.049	0	0	2	0	0
59.142	0	0	2	0	0
59.235	0	0	2	0	0
59.327	0	0	2	0	0
59.42	0	0	2	0	0
59.512	0	0	2	0	0
59.605	0	0	2	0	0
59.697	0	0	2	0	0
59.79	0	0	2	0	0
59.882	0	0	2	0	0
59.975	0	0	2	0	0
60.068	0	0	2	0	0
60.16	0	0	2	0	0
60.253	0	0	2	0	0
60.345	0	0	2	0	0
60.438	0	0	2	0	0
60.53	0	0	2	0	0
60.623	0	0	2	0	0
60.715	0	0	2	0	0
60.808	0	0	2	0	0
60.9	0	0	2	0	0
60.993	0	0	2	0	0
61.086	0	0	2	0	0
61.178	0	0	2	0	0
61.271	0	0	2	0	0
61.363	0	0	2	0	0
61.456	0	0	2	0	0
61.548	0	0	2	0	0
61.641	0	0	2	0	0
61.733	0	0	2	0	0
61.826	0	0	2	0	0
61.919	0	0	2	0	0
62.011	0	0	2	0	0
62.104	0	0	2	0	0
62.196	0	0	2	0	0
62.289	0	0	2	0	0
62.381	0	0	2	0	0
62.474	0	0	2	0	0
62.566	0	0	2	0	0
62.659	0	0	2	0	0
62.752	0	0	2	0	0
62.844	0	0	2	0	0
62.937	0	0	2	0	0
63.029	0	0	2	0	0
63.122	0	0	2	0	0
63.214	0	0	2	0	0
63.307	0	0	2	0	0
63.399	0	0	2	0	0
63.492	0	0	2	0	0
63.585	0	0	2	0	0
63.677	0	0	2	0	0
63.77	0	0	2	0	0
63.862	0	0	2	0	0
63.955	0	0	2	0	0
64.047	0	0	2	0	0
64.14	0	0	2	0	0
64.232	0	0	2	0	0
64.325	0	0	2	0	0
64.418	0	0	2	0	0
64.51	0	0	2	0	0
64.603	0	0	2	0	0
64.695	0	0	2	0	0
64.788	0	0	2	0	0
64.88	0	0	2	0	0
64.973	0	0	2	0	0
65.065	0	0	2	0	0
65.158	0	0	2	0	0
65.25	0	0	2	0	0
65.343	0	0	2	0	0
65.436	0	0	2	0	0
65.528	0	0	2	0	0
65.621	0	0	2	0	0
65.713	0	0	2	0	0
65.806	0	0	2	0	0
65.898	0	0	2	0	0
65.991	0	0	2	0	0
66.083	0	0	2	0	0
66.176	0	0	2	0	0
66.269	0	0	2	0	0
66.361	0	0	2	0	0
66.454	0	0	2	0	0
66.546	0	0	2	0	0
66.639	0	0	2	0	0
66.731	0	0	2	0	0
66.824	0	0	2	0	0
66.916	0	0	2	0	0
67.009	0	0	2	0	0
67.102	0	0	2	0	0
67.194	0	0	2	0	0
67.287	0	0	2	0	0
67.379	0	0	2	0	0
67.472	0	0	2	0	0
67.564	0	0	2	0	0
67.657	0	0	2	0	0
67.749	0	0	2	0	0
67.842	0	0	2	0	0
67.935	0	0	2	0	0
68.027	0	0	2	0	0
68.12	0	0	2	0	0
68.212	0	0	2	0	0
68.305	0	0	2	0	0
68.397	0	0	2	0	0
68.49	0	0	2	0	0
68.582	0	0	2	0	0
68.675	0	0	2	0	0
68.768	0	0	2	0	0
68.86	0	0	2	0	0
68.953	0	0	2	0	0
69.045	0	0	2	0	0
69.138	0	0	2	0	0
69.23	0	0	2	0	0
69.323	0	0	2	0	0
69.415	0	0	2	0	0
69.508	0	0	2	0	0
69.601	0	0	2	0	0
69.693	0	0	2	0	0
69.786	0	0	2	0	0
69.878	0	0	2	0	0
69.971	0	0	2	0	0
70.063	0	0	2	0	0
70.156	0	0	2	0	0
70.248	0	0	2	0	0
70.341	0	0	2	0	0
70.433	0	0	2	0	0
70.526	0	0	2	0	0
70.619	0	0	2	0	0
70.711	0	0	2	0	0
70.804	0	0	2	0	0
70.896	0	0	2	0	0
70.989	0	0	2	0	0
71.081	0	0	2	0	0
71.174	0	0	2	0	0
71.266	0	0	2	0	0
71.359	0	0	2	0	0
71.452	0	0	2	0	0
71.544	0	0	2	0	0
71.637	0	0	2	0	0
71.729	0	0	2	0	0
71.822	0	0	2	0	0
71.914	0	0	2	0	0
72.007	0	0	2	0	0
72.099	0	0	2	0	0
72.192	0	0	2	0	0
72.285	0	0	2	0	0
72.377	0	0	2	0	0
72.47	0	0	2	0	0
72.562	0	0	2	0	0
72.655	0	0	2	0	0
72.747	0	0	2	0	0
72.84	0	0	2	0	0
72.932	0	0	2	0	0
73.025	0	0	2	0	0
73.118	0	0	2	0	0
73.21	0	0	2	0	0
73.303	0	0	2	0	0
73.395	0	0	2	0	0
73.488	0	0	2	0	0
73.58	0	0	2	0	0
73.673	0	0	2	0	0
73.765	0	0	2	0	0
73.858	0	0	2	0	0
73.951	0	0	2	0	0
74.043	0	0	2	0	0
74.136	0	0	2	0	0
74.228	0	0	2	0	0
74.321	0	0	2	0	0
74.413	0	0	2	0	0
74.506	0	0	2	0	0
74.598	0	0	2	0	0
74.691	0	0	2	0	0
74.783	0	0	2	0	0
74.876	0	0	2	0	0
74.969	0	0	2	0	0
75.061	0	0	2	0	0
75.154	0	0	2	0	0
75.246	0	0	2	0	0
75.339	0	0	2	0	0
75.431	0	0	2	0	0
75.524	0	0	2	0	0
75.616	0	0	2	0	0
75.709	0	0	2	0	0
75.802	0	0	2	0	0
75.894	0	0	2	0	0
75.987	0	0	2	0	0
76.079	0	0	2	0	0
76.172	0	0	2	0	0
76.264	0	0	2	0	0
76.357	0	0	2	0	0
76.449	0	0	2	0	0
76.542	0	0	2	0	0
76.635	0	0	2	0	0
76.727	0	0	2	0	0
76.82	0	0	2	0	0
76.912	0	0	2	0	0
77.005	0	0	2	0	0
77.097	0	0	2	0	0
77.19	0	0	2	0	0
77.282	0	0	2	0	0
77.375	0	0	2	0	0
77.468	0	0	2	0	0
77.56	0	0	2	0	0
77.653	0	0	2	0	0
77.745	0	0	2	0	0
77.838	0	0	2	0	0
77.93	0	0	2	0	0
78.023	0	0	2	0	0
78.115	0	0	2	0	0
78.208	0	0	2	0	0
78.301	0	0	2	0	0
78.393	0	0	2	0	0
78.486	0	0	2	0	0
78.578	0	0	2	0	0
78.671	0	0	2	0	0
78.763	0	0	2	0	0
78.856	0	0	2	0	0
78.948	0	0	2	0	0
79.041	0	0	2	0	0
79.134	0	0	2	0	0
79.226	0	0	2	0	0
79.319	0	0	2	0	0
79.411	0	0	2	0	0
79.504	0	0	2	0	0
79.596	0	0	2	0	0
79.689	0	0	2	0	0
79.781	0	0	2	0	0
79.874	0	0	2	0	0
79.966	0	0	2	0	0
80.059	0	0	2	0	0
80.152	0	0	2	0	0
80.244	0	0	2	0	0
80.337	0	0	2	0	0
80.429	0	0	2	0	0
80.522	0	0	2	0	0
80.614	0	0	2	0	0
80.707	0	0	2	0	0
80.799	0	0	2	0	0
80.892	0	0	2	0	0
80.985	0	0	2	0	0
81.077	0	0	2	0	0
81.17	0	0	2	0	0
81.262	0	0	2	0	0
81.355	0	0	2	0	0
81.447	0	0	2	0	0
81.54	0	0	2	0	0
81.632	0	0	2	0	0
81.725	0	0	2	0	0
81.818	0	0	2	0	0
81.91	0	0	2	0	0
82.003	0	0	2	0	0
82.095	0	0	2	0	0
82.188	0	0	2	0	0
82.28	0	0	2	0	0
82.373	0	0	2	0	0
82.465	0	0	2	0	0
82.558	0	0	2	0	0
82.651	0	0	2	0	0
82.743	0	0	2	0	0
82.836	0	0	2	0	0
82.928	0	0	2	0	0
83.021	0	0	2	0	0
83.113	0	0	2	0	0
83.206	0	0	2	0	0
83.298	0	0	2	0	0
83.391	0	0	2	0	0
83.484	0	0	2	0	0
83.576	0	0	2	0	0
83.669	0	0	2	0	0
83.761	0	0	2	0	0
83.854	0	0	2	0	0
83.946	0	0	2	0	0
84.039	0	0	2	0	0
84.131	0	0	2	0	0
84.224	0	0	2	0	0
84.316	0	0	2	0	0
84.409	0	0	2	0	0
84.502	0	0	2	0	0
84.594	0	0	2	0	0
84.687	0	0	2	0	0
84.779	0	0	2	0	0
84.872	0	0	2	0	0
84.964	0	0	2	0	0
85.057	0	0	2	0	0
85.149	0	0	2	0	0
85.242	0	0	2	0	0
85.335	0	0	2	0	0
85.427	0	0	2	0	0
85.52	0	0	2	0	0
85.612	0	0	2	0	0
85.705	0	0	2	0	0
85.797	0	0	2	0	0
85.89	0	0	2	0	0
85.982	0	0	2	0	0
86.075	0	0	2	0	0
86.168	0	0	2	0	0
86.26	0	0	2	0	0
86.353	0	0	2	0	0
86.445	0	0	2	0	0
86.538	0	0	2	0	0
86.63	0	0	2	0	0
86.723	0	0	2	0	0
86.815	0	0	2	0	0
86.908	0	0	2	0	0
87.001	0	0	2	0	0
87.093	0	0	2	0	0
87.186	0	0	2	0	0
87.278	0	0	2	0	0
87.371	0	0	2	0	0
87.463	0	0	2	0	0
87.556	0	0	2	0	0
87.648	0	0	2	0	0
87.741	0	0	2	0	0
87.834	0	0	2	0	0
87.926	0	0	2	0	0
88.019	0	0	2	0	0
88.111	0	0	2	0	0
88.204	0	0	2	0	0
88.296	0	0	2	0	0
88.389	0	0	2	0	0
88.481	0	0	2	0	0
88.574	0	0	2	0	0
88.667	0	0	2	0	0
88.759	0	0	2	0	0
88.852	0	0	2	0	0
88.944	0	0	2	0	0
89.037	0	0	2	0	0
89.129	0	0	1	0	0
89.222	0	0	1	0	0
89.314	0	0	1	0	0
89.407	0	0	1	0	0
89.499	0	0	1	0	0
89.592	0	0	1	0	0
89.685	0	0	1	0	0
89.777	0	0	1	0	0
89.87	0	0	1	0	0
89.962	0	0	1	0	0
90.055	0	0	1	0	0
90.147	0	0	1	0	0
90.24	0	0	1	0	0
90.332	0	0	1	0	0
90.425	0	0	1	0	0
90.518	0	0	1	0	0
90.61	0	0	1	0	0
90.703	0	0	1	0	0
90.795	0	0	1	0	0
90.888	0	0	1	0	0
90.98	0	0	1	0	0
91.073	0	0	1	0	0
91.165	0	0	1	0	0
91.258	0	0	1	0	0
91.351	0	0	1	0	0
91.443	0	0	1	0	0
91.536	0	0	1	0	0
91.628	0	0	1	0	0
91.721	0	0	1	0	0
91.813	0	0	1	0	0
91.906	0	0	1	0	0
91.998	0	0	1	0	0
92.091	0	0	1	0	0
92.184	0	0	1	0	0
92.276	0	0	1	0	0
92.369	0	0	1	0	0
92.461	0	0	1	0	0
92.554	0	0	0	N/A	N/A

## Sheet: mz annotation
Annotated m/z features measured by UPLC-TOFMS and differentially regulated in methanol-water leaf extracts of N. attenuata 35S-jmt field grown compared to in EV. Leaves of EV and 35S-jmt field grown plants were wounded with a fabric pattern wheel and treated with M. sexta oral secretions and harvested 3 days later. Elemental formulas (Elem. Formula) -- relative mass errors (in ppm) were for all p…
m/z	RT (s)	isotopes	adduct	Annotation		Elemental formula	Log2(Fold-change)	Expected score (dExp)	Observed score(d)	Numerator(r)	Denominator (s+s0)	EV average	EV standard deviation	35S-jmt average	35S-jmt standard deviation
1025.53	298.314	[247][M]+	[M+H]+ 1024.52	Nicotianoside VI	[M+H]+	C47H77O24+	-9.80389	2.18107	-37.867	-9.71698	0.256608	893.848	354.042	1	0
1047.65	299.004		[3M+K]+ 336.242	Nicotianoside VI	[M+Na]+	C47H76O24Na+	-9.41339	2.80991	-24.5201	-9.25629	0.377499	681.889	298.696	1	0
991.465	298.602		[M+H]+ 990.462 [M+H-H20]+ 1008.47	Nicotianoside IV	Frag.	C47H75O22+	-9.31017	2.56691	-22.4173	-9.10705	0.406251	634.805	359.811	1	0
501.271	130.751	[70][M]+	[2M+H]+ 250.13	N-Caffeoylputrescine	Frag.	C26H37N4O6+	-6.82452	0.966539	-5.24822	-7.92558	1.51014	1291.09	905.441	11.3913	14.2516
322.211	128.676	[486][M]+		N-Feruloylspermidine isomer2	[M+H]+	C17H28N3O3+	-6.34453	1.29248	-4.85869	-7.64122	1.57269	2226.88	1504.44	27.4033	26.6976
563.354	298.753		[M+H-CO2]+ 606.338	Nicotianoside III, Nicotianoside IV	Frag.	C32H51O8+	-5.28603	1.13098	-4.35762	-8.41548	1.93121	2396.65	1621.73	61.4258	121.265
145.036	130.726			N-Caffeoylputrescine	Frag.	C9H5O2+	-5.218	1.29533	-4.42768	-6.80229	1.53631	578.2	353.872	15.5348	19.9257
949.42	305.117	[319][M]+	[M+H]+ 948.414	Nicotianoside II	[M+H]+	C44H69O22+	-4.9478	0.216391	-3.77084	-7.85025	2.08183	1377.34	1297.5	44.6275	97.554
502.253	149.634	[283][M]+		Unknown phenylpropanoidspermidine conjugate	[M+H]+	C33H32N3O2+	-4.2769	0.984806	-4.78727	-3.80054	0.793885	5148.45	4251.28	265.584	109.372
568.3	230.633			Unknown phenylpropanoidspermidine conjugate	[M+H]+	C31H42O7N3+	-4.14161	1.61516	-4.58384	-4.26727	0.930939	8597.35	4878.01	487.096	380.231
456.249	183.84			N′,N′′-Monohydrated-coumaroyl,caffeoylspermidine	[M+H]+	C25H34N3O5+	-4.09211	1.43362	-9.45395	-3.98099	0.421093	27443.7	12828.4	1609.14	412.279
472.244	173.01	[20][M]+	[M+H]+ 471.241	N′,N′′-Monohydrated-di-caffeoylspermidine	[M+H]+	C25H34O6N3+	-3.98033	1.00518	-4.70329	-3.65126	0.776321	1.07402e+06	774576	68048	38352.3
568.3	211.611	[273][M]+	[M+H]+ 567.291	Unknown phenylpropanoidspermidine conjugate	[M+H]+	C31H42O7N3+	-3.87683	1.56472	-5.02741	-3.5539	0.706904	33659.3	20098.7	2291.2	916.129
470.226	108.05			N′,N′′-Di-caffeoylspermidine isomer	[M+H]+	C25H32N3O6+	-3.58629	1.2673	-3.77634	-6.4614	1.71102	310.764	209.737	25.8731	55.6179
470.229	147.768			N′,N′′-Di-caffeoylspermidine isomer	[M+H]+	C25H32N3O6+	-3.40046	1.33929	-5.45401	-3.66718	0.672382	23889.2	11539.4	2262.36	2075.18
251.138	109.673	[184][M]+	[M+H]+ 250.13	N-Caffeoylputrescine	[M+H]+	C13H19N2O3+	-2.99529	0.959123	-4.23377	-2.93593	0.693454	84296.7	44145.9	10571.5	4757.08
470.229	176.179	[18][M]+	[M+H-CH2]+ 483.222	N′,N′′-Di-caffeoylspermidine isomer	[M+H]+	C25H32N3O6+	-2.95128	1.39048	-4.56561	-3.16401	0.69301	1.99797e+06	807823	258325	142086
454.234	188.033	[153][M]+		N′,N′′-Coumaroyl,caffeoylspermidine	[M+H]+	C25H32N3O5+	-2.90285	1.44838	-4.06338	-3.46407	0.85251	69695.2	6427.99	9318.78	6836.9
308.197	177.394	[16][M]+		N-Caffeoylspermidine	[M+H]+	C16H26N3O3+	-2.83076	1.39591	-4.72831	-3.03507	0.641892	62007.6	22729.4	8715.71	4736.56
484.245	190.088			N′,N′′-Caffeoyl,feruloylspermidine	[M+H]+	C26H34N3O6+	-2.55788	1.45681	-5.30104	-2.72737	0.514498	84336.9	21155.7	14322.5	6509.67
566.285	212.704			Unknown phenylpropanoidspermidine conjugate	[M+H]+	C31H40O7N3+	-2.5063	1.58266	-3.67861	-2.90359	0.789317	24112.4	8339.45	4243.93	2973.8
127.041	298.397	[211][M]+	[M+K]+ 88.0682	Nicotianoside I	Frag.	C6H7O3+	-2.44748	2.26212	-6.27001	-2.52171	0.402186	14418.2	4484.69	2643.3	1229.57
417.301	295.975			Common fragment to all DTGs	Frag.	C26H41O4+	-2.43842	1.86294	-4.28771	-2.48186	0.578832	98530.5	52011.5	18177.5	10538.8
502.228	177.532			Unknown phenylpropanoidspermidine conjugate	[M+H]+	C33H32N3O2+	-2.41054	1.40133	-4.66925	-2.68139	0.574265	2780.57	425.512	522.986	308.432
435.311	298.834		[M+K]+ 396.352	Lyciumoside IV, Nicotianoside I, Nicotianoside IV	Frag.	C26H43O5+	-2.3742	2.71806	-5.00982	-2.44717	0.488474	14838.6	6973.01	2862.13	1590.5
322.212	103.681			N-Feruloylspermidine isomer1	[M+H]+	C17H28N3O3+	-2.36123	1.26487	-5.92459	-2.40545	0.406011	3316.32	1185.88	645.442	293.831
519.295	297.975		[M+H-H20]+ 536.299	Nicotianoside I	Frag.	C29H43O8+	-2.21281	2.03543	-5.67415	-2.3456	0.413383	10773.4	2750.73	2323.96	1278.89
863.421	298.906	[243][M]+	[M+H]+ 862.415	Nicotianoside I	[M+H]+	C41H67O19+	-2.20187	2.77989	-4.30886	-2.4748	0.574351	3449.26	700.911	749.717	486.138
399.29	297.68	[227][M]+	[2M+Na]+ 188.152	Attenoside; Nicotianosides I, II, III, IV, VII	Frag.	C26H39O3+	-2.18798	1.12051	-4.59751	-2.09097	0.454805	15200.6	9847.19	3335.92	1416.62
579.351	298.194		[M+H-CO]+ 606.338	Attenoside, Lyciumoside IV, Nicotianoside I	Frag.	C32H49O9+	-2.1167	2.13327	-5.23089	-2.30661	0.440959	7667.87	836.46	1768	1009.78
880.447	297.987	[244][M]+		Nicotianoside I	[M+NH4]+	C41H66O19NH4+	-2.10426	2.05103	-5.25271	-2.24066	0.426572	29836.6	7413.84	6939.1	3604.51
177.055	149.841			N-Feruloylputrescine	Frag.	C10H9O3+	-2.10219	1.34999	-4.58183	-2.22535	0.485689	7530.91	2473.94	1753.99	812.238
265.153	149.841			N-Feruloylputrescine	[M+H]+	C14H21N2O3+	-2.05548	1.35304	-4.60583	-2.17395	0.472	10625.7	3470.25	2556.21	1228.74
451.305	295.627			Lyciumosides, Attenoside	Frag.	C26H43O6+	-2.04165	1.85781	-4.30122	-2.22011	0.516157	16570.7	5075.28	4024.8	2460.29
665.345	299.731			Nicoitanosides I, II, III, IV, VII	Frag.	C35H53O12+	-2.00718	3.04944	-5.16798	-2.17815	0.42147	15021.6	1397.18	3736.76	1954.25
433.293	298.183	[230][M]+		Nicotianoside IV, Lyciumoside I, II	Frag.	C26H41O5+	-1.92438	2.12377	-4.03998	-2.17883	0.539316	4432.98	863.717	1167.88	750.369
845.411	298.486	[242][M]+	[M+H-H20]+ 862.415	Nicoitanosides I, II, III, IV, VII	Frag.	C41H65O18+	-1.91608	2.4115	-4.93004	-2.05464	0.416759	17636.5	3699.67	4673.22	2481.29
289.252	298.447	[220][M]+	[M+H-CH2]+ 302.26	Common fragment to all DTGs	Frag.	C20H33O+	-1.8932	2.32596	-4.15074	-2.06246	0.496889	28727.6	8434.52	7733.74	4638.82
381.278	298.076	[225][M]+		Lyciumoside IV, Nicotianoside I, Nicotianoside IV	Frag.	C26H37O2+	-1.87355	2.08143	-3.84931	-2.12075	0.550942	4222.76	1134.11	1152.4	776.201
553.299	239.149	[348][M]+	[M+H-H20]+ 570.302	Unknown	Frag.	C29H45O10+	-1.8728	1.66027	-6.47209	-1.92388	0.297259	6191.29	1421.83	1690.49	620.677
271.241	297.987		[M+H]+ 270.233 [M+H-COCH2]+ 312.24 [M+2H]2+ 540.467	Common fragment to all DTGs	Frag.	C20H31+	-1.85021	2.07546	-4.04266	-2.01577	0.498625	120923	40420.2	33538.2	21526.8
1042.49	274.641	[401][M]+		Nicotianoside VI	[M+NH4]+	C47H76O24NH4+	-1.81515	1.75181	-3.70169	-1.84659	0.498851	1828.61	829.252	519.647	218.981
537.306	297.267	[231][M]+	[M+H]+ 536.299	Nicotianosides I, II, III, IV, VII	Frag.	C29H45O9+	-1.80543	1.91872	-4.42984	-1.96208	0.442923	28522.4	6694.06	8160.12	4816.62
435.113	299.836			Lyciumoside IV, Nicotianoside I, Nicotianoside II	Frag.	C26H43O5+	-1.78922	3.11159	-4.14394	-1.8682	0.450826	3061.22	1224.45	885.701	449.73
827.403	299.192	[240][M]+		Nicotianoside VI, Nicotianoside VII	Frag.	C41H63O17+	-1.77211	2.92435	-4.62577	-1.90619	0.412081	3370.72	736.707	986.881	536.716
683.361	297.176	[238][M]+		Nicotianosides I, II, III, IV, VII	Frag.	C35H55O13+	-1.62679	1.90772	-4.19979	-1.75885	0.418794	32602.9	7188.98	10557.1	5681.25
885.403	298.436	[245][M]+	[M+Na]+ 862.415	Nicotianoside I	[M+Na]+	C41H66O19Na+	-1.2517	0.592202	-4.49706	-1.34068	0.298123	67268.4	6143.33	28249.6	11603.3
130.066	165.86			Nicotine	Frag.	C9H8N+	-1.1714	0.514404	-4.00763	-1.27041	0.316997	20202.3	2756.43	8969.65	4212.38
484.225	273.04			N′,N′′-Caffeoyl,feruloylspermidine	[M+H]+	C26H34N3O6+	1.75514	1.19526	4.87159	1.78551	0.366516	367.633	139.201	1240.98	422.016
267.083	218.195	[358][M]+	[M+Na]+ 244.093	Unknown	[M+Na]+	C11H16O6Na+	7.19227	1.17046	5.24316	10.637	2.02873	67.1224	132.245	9816.5	6265.12
